# Supplementary material for: Polysaccharides from Paecilomyces hepiali Prevent Acute Colitis in Association with Modulating Gut Microbiota and Treg/Th17 Immune Balance in Mice
Source: Molecules. 2023 Jun 25;28(13):4984. doi: 10.3390/molecules28134984 (PMC10343787; doi:10.3390/molecules28134984)
Supplement: Supplementary file 1 [file molecules-28-04984-s001.zip]

Archive with 1 entries (1 files):
- molecules-2466546-supplementary.pdf
